# Supplementary material for: Neurofibromin 1 (NF1) Splicing Mutation c.61-2A>G: From Aberrant mRNA Processing to Therapeutic Implications In Silico
Source: Int J Mol Sci. 2026 Jan 23;27(3):1177. doi: 10.3390/ijms27031177 (PMC12898238; doi:10.3390/ijms27031177)
Supplement: Supplementary file 1 [file ijms-27-01177-s001.zip]

Archive with 11 entries (11 files):
- FigS1_NF1-Family-31155981.jpg
- FigS2_NF1_21DEL.png
- FigS3_NF1_350DEL.png
- FigS4_KIT_77DEL.png
- FigS5_NF1Expression.pdf
- FigS6_CpG.pdf
- FigS7_PCR.png
- FigS8_PAMTAM.pdf
- NF1_Supplementary_figure_captions.pdf
- NF1_Suppl_tables.xlsx
- ~$NF1_Suppl_tables.xlsx
